# Supplementary material for: A Changing Home: A Cross-Sectional Study on Environmental Degradation, Resettlement and Psychological Distress in a Western German Coal-Mining Region
Source: Int J Environ Res Public Health. 2022 Jun 10;19(12):7143. doi: 10.3390/ijerph19127143 (PMC9223024; doi:10.3390/ijerph19127143)
Supplement: Supplementary file 1 [file ijerph-19-07143-s001.zip]

Archive with 1 entries (1 files):
- ijerph-1750472-supplementary.pdf
